# Supplementary material for: A Full Green, Sustainable Paper-Based Packaging Material with High-Strength, Water Resistance, and Thermal Insulation
Source: Polymers (Basel). 2024 Dec 24;17(1):6. doi: 10.3390/polym17010006 (PMC11723104; doi:10.3390/polym17010006)
Supplement: Supplementary file 1 [file polymers-17-00006-s001.zip]

Archive with 1 entries (1 files):
- polymers-3363709-supplementary.pdf
